# Supplementary material for: Uridine-cytidine kinase 2 is correlated with immune, DNA damage repair and promotion of cancer stemness in pan-cancer
Source: Front Oncol. 2025 Jan 27;15:1503300. doi: 10.3389/fonc.2025.1503300 (PMC11807824; doi:10.3389/fonc.2025.1503300)
Supplement: Supplementary file 1 [file DataSheet1.zip]

Archive with 15 entries (14 files):
- Supplementary Figures 1/
- Supplementary Figures 1/Figure S1.jpg
- Supplementary Figures 1/Figure S2.jpg
- Supplementary Figures 1/figure S6.jpg
- Supplementary Figures 1/Figure S3.jpg
- Supplementary Figures 1/Figure S4.jpg
- Supplementary Figures 1/Figure S5.jpg
- Supplementary Figures 1/Figure S11.jpg
- Supplementary Figures 1/Figure S12.jpg
- Supplementary Figures 1/Figure S13.jpg
- Supplementary Figures 1/Figure S7.jpg
- Supplementary Figures 1/Figure S8.jpg
- Supplementary Figures 1/Figure S9.jpg
- Supplementary Figures 1/Figure S10.jpg
- Supplementary Figures 1/Supplementary material.docx
