# Supplementary material for: Uridine-cytidine kinase 2 is correlated with immune, DNA damage repair and promotion of cancer stemness in pan-cancer
Source: Front Oncol. 2025 Jan 27;15:1503300. doi: 10.3389/fonc.2025.1503300 (PMC11807824; doi:10.3389/fonc.2025.1503300)
Supplement: Supplementary file 2 [file DataSheet2.zip]

Archive with 10 entries (9 files):
- Supplementary Figures 2/
- Supplementary Figures 2/Figure S20.jpg
- Supplementary Figures 2/Figure S21.jpg
- Supplementary Figures 2/Figure S14.jpg
- Supplementary Figures 2/Figure S15.jpg
- Supplementary Figures 2/Figure S16.jpg
- Supplementary Figures 2/Figure S17.jpg
- Supplementary Figures 2/Figure S18.jpg
- Supplementary Figures 2/Figure S19.jpg
- Supplementary Figures 2/Supplementary material.docx
